# Supplementary material for: Caesium diuranium hexa­telluride
Source: Acta Crystallogr Sect E Struct Rep Online. 2012 Sep 19;68(Pt 10):i76. doi: 10.1107/S1600536812038512 (PMC3470122; doi:10.1107/S1600536812038512)
Supplement: Supplementary file 1 [file e-68-00i76-sup1.cif]

##############################################################################
#                                                                            #
# This CIF contains the data in a paper accepted for publication in          #
# Acta Crystallographica Section E. It conforms to the requirements of       #
# Notes for Authors for Acta Crystallographica Section E, and has been       #
# peer reviewed under the auspices of the IUCr Commission on Journals.       #
#                                                                            #
# Full details of the Crystallographic Information File format               #
# are given in the paper "The Crystallographic Information File (CIF):       #
# a New Standard Archive File for Crystallography" by S. R. Hall, F. H.      #
# Allen and I. D. Brown [Acta Cryst. (1991), A47, 655-685].                  #
#                                                                            #
# The current version of the core CIF dictionary is obtainable from          #
# ftp://ftp.iucr.org/pub/cif_core.dic.                                       #
#                                                                            #
# Software is freely available for graphical display of the structure(s)     #
# in this CIF. For information consult the CIF software page                 #
# http://www.iucr.org/resources/cif/software.                                #
#                                                                            #
# This file may be used for bona fide research purposes within the           #
# scientific community so long as proper attribution is given to the journal # 
# article from which it was obtained.                                        #
#                                                                            #
##############################################################################
data_I
_audit_creation_method     SHELXL-97
_chemical_name_systematic
;
Caesium diuranium hexatelluride
;
_chemical_name_common     ?
_chemical_formula_sum     'Cs U2 Te6'
_chemical_formula_structural     'Cs U2 Te6'
_chemical_formula_iupac     'Cs U2 Te6'
_chemical_formula_weight     1374.57
_chemical_melting_point     ?
_symmetry_cell_setting     orthorhombic
_symmetry_space_group_name_H-M     ' C m c m'
_symmetry_space_group_name_Hall     '-C 2c 2'
loop_
    _symmetry_equiv_pos_as_xyz
    'x, y, z'
    '-x, -y, z+1/2'
    '-x, y, -z+1/2'
    'x, -y, -z'
    'x+1/2, y+1/2, z'
    '-x+1/2, -y+1/2, z+1/2'
    '-x+1/2, y+1/2, -z+1/2'
    'x+1/2, -y+1/2, -z'
    '-x, -y, -z'
    'x, y, -z-1/2'
    'x, -y, z-1/2'
    '-x, y, z'
    '-x+1/2, -y+1/2, -z'
    'x+1/2, y+1/2, -z-1/2'
    'x+1/2, -y+1/2, z-1/2'
    '-x+1/2, y+1/2, z'
_cell_length_a     4.2129(2)
_cell_length_b     25.6317(11)
_cell_length_c     6.0385(2)
_cell_angle_alpha     90.00
_cell_angle_beta     90.00
_cell_angle_gamma     90.00
_cell_volume     652.06(5)
_cell_formula_units_Z     2
_cell_measurement_reflns_used     2738
_cell_measurement_theta_min     6.358
_cell_measurement_theta_max     60.905
_cell_measurement_temperature     100(2)
_exptl_crystal_description     ' needle'
_exptl_crystal_colour     'black'
_exptl_crystal_size_max     0.21
_exptl_crystal_size_mid     0.03
_exptl_crystal_size_min     0.02
_exptl_crystal_density_diffrn     7.001
_exptl_crystal_density_meas     ?
_exptl_crystal_density_method     'not measured'
_exptl_crystal_F_000     1102
_exptl_absorpt_coefficient_mu     40.653
_exptl_absorpt_correction_type     numerical
_exptl_absorpt_process_details
                                'face-indexed (SADABS; Sheldrick, 2008<i>a</i>)'
_exptl_absorpt_correction_T_min     0.0432
_exptl_absorpt_correction_T_max     0.4823
_diffrn_ambient_temperature     100
_diffrn_radiation_type     MoK\a
_diffrn_radiation_wavelength     0.71073
_diffrn_radiation_source     'fine-focus sealed tube'
_diffrn_radiation_monochromator     graphite
_diffrn_measurement_device_type     'Bruker APEXII CCD'
_diffrn_measurement_method     '\f and \w'
_diffrn_detector_area_resol_mean     ?
_diffrn_reflns_number     5645
_diffrn_reflns_av_R_equivalents     0.0316
_diffrn_reflns_av_sigmaI/netI     0.0182
_diffrn_reflns_theta_min     3.18
_diffrn_reflns_theta_max     30.69
_diffrn_reflns_theta_full     30.69
_diffrn_measured_fraction_theta_max     0.990
_diffrn_measured_fraction_theta_full     0.990
_diffrn_reflns_limit_h_min     -5
_diffrn_reflns_limit_h_max     3
_diffrn_reflns_limit_k_min     -36
_diffrn_reflns_limit_k_max     36
_diffrn_reflns_limit_l_min     -8
_diffrn_reflns_limit_l_max     8
_refine_special_details
;
Refinement of <i>F</i>^2^ against ALL reflections. The weighted <i>R</i>-factor
<i>wR</i> and goodness of fit <i>S</i> are based on <i>F</i>^2^, conventional
<i>R</i>-factors <i>R</i> are based on <i>F</i>, with <i>F</i> set to zero for
negative <i>F</i>^2^. The threshold expression of <i>F</i>^2^ >
\s(<i>F</i>^2^) is used only for calculating <i>R</i>-factors(gt) <i>etc</i>.
and is not relevant to the choice of reflections for refinement.
<i>R</i>-factors based on <i>F</i>^2^ are statistically about twice as large
as those based on <i>F</i>, and <i>R</i>- factors based on ALL data will be
even larger.
;
_reflns_number_total     611
_reflns_number_gt     574
_reflns_threshold_expression     I>2\s(I)
_refine_ls_structure_factor_coef     Fsqd
_refine_ls_matrix_type     full
_refine_ls_R_factor_all     0.0232
_refine_ls_R_factor_gt     0.0216
_refine_ls_wR_factor_gt     0.0528
_refine_ls_wR_factor_ref     0.0533
_refine_ls_goodness_of_fit_ref     1.222
_refine_ls_restrained_S_all     1.222
_refine_ls_number_reflns     611
_refine_ls_number_parameters     19
_refine_ls_number_restraints     0
_refine_ls_hydrogen_treatment     .
_refine_ls_weighting_scheme     calc
_refine_ls_weighting_details
;
calc [1.00000]/[\s^2^(Fo^2^)+(0.0298Fo^2^)^2^]
;
_atom_sites_solution_hydrogens     .
_atom_sites_solution_primary     direct
_atom_sites_solution_secondary     difmap
_refine_ls_shift/su_max     0.002
_refine_ls_shift/su_mean     0.000
_refine_diff_density_max     3.891
_refine_diff_density_min     -1.873
_refine_ls_extinction_method     none
_refine_ls_extinction_coef     ?
loop_
    _atom_type_symbol
    _atom_type_description
    _atom_type_scat_dispersion_real
    _atom_type_scat_dispersion_imag
    _atom_type_scat_source
    'Te' 'Te' -0.5308 1.6751
                         'International Tables Vol C Tables 4.2.6.8 and 6.1.1.4'
    'Cs' 'Cs' -0.3680 2.1192
                         'International Tables Vol C Tables 4.2.6.8 and 6.1.1.4'
    'U' 'U' -9.6767 9.6646
                         'International Tables Vol C Tables 4.2.6.8 and 6.1.1.4'
_computing_data_collection     'APEX2 (Bruker, 2009)'
_computing_cell_refinement     'SAINT (Bruker, 2009)'
_computing_data_reduction     'SAINT (Bruker, 2009)'
_computing_structure_solution     'SHELXS97 (Sheldrick, 2008<i>b</i>)'
_computing_structure_refinement     'SHELXL97 (Sheldrick, 2008<i>b</i>)'
_computing_molecular_graphics     'CrystalMaker (Palmer, 2009)'
_computing_publication_material     'SHELXL97 (Sheldrick, 2008<i>b</i>)'
loop_
    _atom_site_type_symbol
    _atom_site_label
    _atom_site_fract_x
    _atom_site_fract_y
    _atom_site_fract_z
    _atom_site_U_iso_or_equiv
    _atom_site_adp_type
    _atom_site_calc_flag
    _atom_site_refinement_flags
    _atom_site_occupancy
    _atom_site_symmetry_multiplicity
    _atom_site_disorder_assembly
    _atom_site_disorder_group
    U U1 0.0000 0.685078(14) 0.2500 0.00916(11) Uani d S 1 4 . .
    Cs Cs1 0.0000 0.49825(7) 0.2500 0.0556(7) Uani d SP 0.50 4 . .
    Te Te1 0.0000 0.116539(18) 0.00249(7) 0.01098(13) Uani d S 1 2 . .
    Te Te2 0.0000 0.27322(2) 0.2500 0.00877(14) Uani d S 1 4 . .
loop_
    _atom_site_aniso_label
    _atom_site_aniso_U_11
    _atom_site_aniso_U_22
    _atom_site_aniso_U_33
    _atom_site_aniso_U_12
    _atom_site_aniso_U_13
    _atom_site_aniso_U_23
    U1 0.0072(2) 0.01045(17) 0.00982(17) 0.000 0.000 0.000
    Cs1 0.100(2) 0.0194(9) 0.0475(12) 0.000 0.000 0.000
    Te1 0.0087(3) 0.0118(2) 0.0125(2) 0.000 0.000 -0.00052(15)
    Te2 0.0079(3) 0.0090(3) 0.0095(3) 0.000 0.000 0.000
_geom_special_details
;
All e.s.d.'s (except the e.s.d. in the dihedral angle between two l.s. planes)
are estimated using the full covariance matrix. The cell e.s.d.'s are taken
into account individually in the estimation of e.s.d.'s in distances, angles
and torsion angles; correlations between e.s.d.'s in cell parameters are only
used when they are defined by crystal symmetry. An approximate (isotropic)
treatment of cell e.s.d.'s is used for estimating e.s.d.'s involving l.s.
planes.
;
loop_
    _geom_bond_atom_site_label_1
    _geom_bond_atom_site_label_2
    _geom_bond_site_symmetry_2
    _geom_bond_distance
    _geom_bond_publ_flag
    U1 Te2 5 3.0890(5) ?
    U1 Te2 5_455 3.0890(5) ?
    U1 Te1 5_455 3.1237(4) ?
    U1 Te1 14_456 3.1237(4) ?
    U1 Te1 14_556 3.1237(4) ?
    U1 Te1 5 3.1237(4) ?
    U1 Te2 9_566 3.2028(3) ?
    U1 Te2 9_565 3.2028(3) ?
    U1 Cs1 . 4.7888(19) ?
    Cs1 Cs1 9_566 3.02059(15) ?
    Cs1 Cs1 9_565 3.02059(15) ?
    Cs1 Te1 13_455 3.9266(14) ?
    Cs1 Te1 6_455 3.9266(14) ?
    Cs1 Te1 13 3.9266(14) ?
    Cs1 Te1 6 3.9266(14) ?
    Cs1 Te1 14_556 3.9830(15) ?
    Cs1 Te1 5 3.9830(15) ?
    Cs1 Te1 14_456 3.9830(15) ?
    Cs1 Te1 5_455 3.9830(15) ?
    Cs1 Cs1 1_455 4.2129(2) ?
    Cs1 Cs1 1_655 4.2129(2) ?
    Te1 Te1 10_556 2.9892(8) ?
    Te1 Te1 10 3.0493(8) ?
    Te1 U1 5_545 3.1237(4) ?
    Te1 U1 5_445 3.1237(4) ?
    Te1 Cs1 13_455 3.9265(14) ?
    Te1 Cs1 13 3.9265(14) ?
    Te1 Cs1 5_445 3.9830(15) ?
    Te1 Cs1 5_545 3.9830(15) ?
    Te2 U1 5_445 3.0889(5) ?
    Te2 U1 5_545 3.0889(5) ?
    Te2 U1 9_566 3.2028(3) ?
    Te2 U1 9_565 3.2028(3) ?
loop_
    _geom_angle_atom_site_label_1
    _geom_angle_atom_site_label_2
    _geom_angle_atom_site_label_3
    _geom_angle_site_symmetry_1
    _geom_angle_site_symmetry_3
    _geom_angle
    _geom_angle_publ_flag
    Te2 U1 Te2 5 5_455 85.989(18) ?
    Te2 U1 Te1 5 5_455 150.600(9) ?
    Te2 U1 Te1 5_455 5_455 87.220(10) ?
    Te2 U1 Te1 5 14_456 150.600(9) ?
    Te2 U1 Te1 5_455 14_456 87.220(10) ?
    Te1 U1 Te1 5_455 14_456 57.172(15) ?
    Te2 U1 Te1 5 14_556 87.220(10) ?
    Te2 U1 Te1 5_455 14_556 150.600(9) ?
    Te1 U1 Te1 5_455 14_556 111.555(18) ?
    Te1 U1 Te1 14_456 14_556 84.808(13) ?
    Te2 U1 Te1 5 5 87.220(10) ?
    Te2 U1 Te1 5_455 5 150.600(9) ?
    Te1 U1 Te1 5_455 5 84.808(13) ?
    Te1 U1 Te1 14_456 5 111.555(18) ?
    Te1 U1 Te1 14_556 5 57.172(15) ?
    Te2 U1 Te2 5 9_566 75.873(8) ?
    Te2 U1 Te2 5_455 9_566 75.873(8) ?
    Te1 U1 Te2 5_455 9_566 129.697(9) ?
    Te1 U1 Te2 14_456 9_566 74.730(11) ?
    Te1 U1 Te2 14_556 9_566 74.730(11) ?
    Te1 U1 Te2 5 9_566 129.697(9) ?
    Te2 U1 Te2 5 9_565 75.873(8) ?
    Te2 U1 Te2 5_455 9_565 75.873(8) ?
    Te1 U1 Te2 5_455 9_565 74.730(11) ?
    Te1 U1 Te2 14_456 9_565 129.697(9) ?
    Te1 U1 Te2 14_556 9_565 129.697(9) ?
    Te1 U1 Te2 5 9_565 74.730(11) ?
    Te2 U1 Te2 9_566 9_565 141.01(2) ?
    Te2 U1 Cs1 5 . 137.005(9) ?
    Te2 U1 Cs1 5_455 . 137.005(9) ?
    Te1 U1 Cs1 5_455 . 55.777(9) ?
    Te1 U1 Cs1 14_456 . 55.777(9) ?
    Te1 U1 Cs1 14_556 . 55.777(9) ?
    Te1 U1 Cs1 5 . 55.777(9) ?
    Te2 U1 Cs1 9_566 . 109.494(12) ?
    Te2 U1 Cs1 9_565 . 109.494(12) ?
    Cs1 Cs1 Cs1 9_566 9_565 176.59(14) ?
    Cs1 Cs1 Te1 9_566 13_455 114.23(7) ?
    Cs1 Cs1 Te1 9_565 13_455 68.54(5) ?
    Cs1 Cs1 Te1 9_566 6_455 68.54(5) ?
    Cs1 Cs1 Te1 9_565 6_455 114.23(7) ?
    Te1 Cs1 Te1 13_455 6_455 45.70(2) ?
    Cs1 Cs1 Te1 9_566 13 114.23(7) ?
    Cs1 Cs1 Te1 9_565 13 68.54(5) ?
    Te1 Cs1 Te1 13_455 13 64.89(3) ?
    Te1 Cs1 Te1 6_455 13 82.94(4) ?
    Cs1 Cs1 Te1 9_566 6 68.54(5) ?
    Cs1 Cs1 Te1 9_565 6 114.23(7) ?
    Te1 Cs1 Te1 13_455 6 82.94(4) ?
    Te1 Cs1 Te1 6_455 6 64.89(3) ?
    Te1 Cs1 Te1 13 6 45.70(2) ?
    Cs1 Cs1 Te1 9_566 14_556 66.56(5) ?
    Cs1 Cs1 Te1 9_565 14_556 110.64(7) ?
    Te1 Cs1 Te1 13_455 14_556 178.90(3) ?
    Te1 Cs1 Te1 6_455 14_556 135.105(5) ?
    Te1 Cs1 Te1 13 14_556 115.619(7) ?
    Te1 Cs1 Te1 6 14_556 98.104(9) ?
    Cs1 Cs1 Te1 9_566 5 110.64(7) ?
    Cs1 Cs1 Te1 9_565 5 66.56(5) ?
    Te1 Cs1 Te1 13_455 5 135.105(5) ?
    Te1 Cs1 Te1 6_455 5 178.90(3) ?
    Te1 Cs1 Te1 13 5 98.104(9) ?
    Te1 Cs1 Te1 6 5 115.619(7) ?
    Te1 Cs1 Te1 14_556 5 44.08(2) ?
    Cs1 Cs1 Te1 9_566 14_456 66.56(5) ?
    Cs1 Cs1 Te1 9_565 14_456 110.64(7) ?
    Te1 Cs1 Te1 13_455 14_456 115.619(7) ?
    Te1 Cs1 Te1 6_455 14_456 98.104(9) ?
    Te1 Cs1 Te1 13 14_456 178.90(3) ?
    Te1 Cs1 Te1 6 14_456 135.105(5) ?
    Te1 Cs1 Te1 14_556 14_456 63.86(3) ?
    Te1 Cs1 Te1 5 14_456 80.85(4) ?
    Cs1 Cs1 Te1 9_566 5_455 110.64(7) ?
    Cs1 Cs1 Te1 9_565 5_455 66.56(5) ?
    Te1 Cs1 Te1 13_455 5_455 98.104(9) ?
    Te1 Cs1 Te1 6_455 5_455 115.619(7) ?
    Te1 Cs1 Te1 13 5_455 135.105(5) ?
    Te1 Cs1 Te1 6 5_455 178.90(3) ?
    Te1 Cs1 Te1 14_556 5_455 80.85(4) ?
    Te1 Cs1 Te1 5 5_455 63.86(3) ?
    Te1 Cs1 Te1 14_456 5_455 44.08(2) ?
    Cs1 Cs1 Cs1 9_566 1_455 90.0 ?
    Cs1 Cs1 Cs1 9_565 1_455 90.0 ?
    Te1 Cs1 Cs1 13_455 1_455 57.556(13) ?
    Te1 Cs1 Cs1 6_455 1_455 57.556(13) ?
    Te1 Cs1 Cs1 13 1_455 122.442(13) ?
    Te1 Cs1 Cs1 6 1_455 122.442(13) ?
    Te1 Cs1 Cs1 14_556 1_455 121.930(13) ?
    Te1 Cs1 Cs1 5 1_455 121.930(13) ?
    Te1 Cs1 Cs1 14_456 1_455 58.072(13) ?
    Te1 Cs1 Cs1 5_455 1_455 58.072(13) ?
    Cs1 Cs1 Cs1 9_566 1_655 90.0 ?
    Cs1 Cs1 Cs1 9_565 1_655 90.0 ?
    Te1 Cs1 Cs1 13_455 1_655 122.442(13) ?
    Te1 Cs1 Cs1 6_455 1_655 122.442(13) ?
    Te1 Cs1 Cs1 13 1_655 57.556(13) ?
    Te1 Cs1 Cs1 6 1_655 57.556(13) ?
    Te1 Cs1 Cs1 14_556 1_655 58.072(13) ?
    Te1 Cs1 Cs1 5 1_655 58.072(13) ?
    Te1 Cs1 Cs1 14_456 1_655 121.930(13) ?
    Te1 Cs1 Cs1 5_455 1_655 121.930(13) ?
    Cs1 Cs1 Cs1 1_455 1_655 180.0 ?
    Te1 Te1 Te1 10_556 10 180.00(3) ?
    Te1 Te1 U1 10_556 5_545 61.414(8) ?
    Te1 Te1 U1 10 5_545 118.586(8) ?
    Te1 Te1 U1 10_556 5_445 61.414(8) ?
    Te1 Te1 U1 10 5_445 118.586(8) ?
    U1 Te1 U1 5_545 5_445 84.806(13) ?
    Te1 Te1 Cs1 10_556 13_455 112.848(11) ?
    Te1 Te1 Cs1 10 13_455 67.152(11) ?
    U1 Te1 Cs1 5_545 13_455 165.69(2) ?
    U1 Te1 Cs1 5_445 13_455 104.208(12) ?
    Te1 Te1 Cs1 10_556 13 112.848(11) ?
    Te1 Te1 Cs1 10 13 67.152(11) ?
    U1 Te1 Cs1 5_545 13 104.208(12) ?
    U1 Te1 Cs1 5_445 13 165.69(2) ?
    Cs1 Te1 Cs1 13_455 13 64.89(3) ?
    Te1 Te1 Cs1 10_556 5_445 67.961(10) ?
    Te1 Te1 Cs1 10 5_445 112.039(10) ?
    U1 Te1 Cs1 5_545 5_445 127.246(13) ?
    U1 Te1 Cs1 5_445 5_445 83.80(2) ?
    Cs1 Te1 Cs1 13_455 5_445 44.895(5) ?
    Cs1 Te1 Cs1 13 5_445 81.896(9) ?
    Te1 Te1 Cs1 10_556 5_545 67.961(10) ?
    Te1 Te1 Cs1 10 5_545 112.039(10) ?
    U1 Te1 Cs1 5_545 5_545 83.80(2) ?
    U1 Te1 Cs1 5_445 5_545 127.246(13) ?
    Cs1 Te1 Cs1 13_455 5_545 81.896(9) ?
    Cs1 Te1 Cs1 13 5_545 44.895(5) ?
    Cs1 Te1 Cs1 5_445 5_545 63.86(3) ?
    U1 Te2 U1 5_445 5_545 85.992(18) ?
    U1 Te2 U1 5_445 9_566 104.126(8) ?
    U1 Te2 U1 5_545 9_566 104.126(8) ?
    U1 Te2 U1 5_445 9_565 104.126(8) ?
    U1 Te2 U1 5_545 9_565 104.126(8) ?
    U1 Te2 U1 9_566 9_565 141.01(2) ?
data_global
_journal_date_recd_electronic     2012-08-28
_journal_date_accepted     2012-09-07
_journal_name_full     'Acta Crystallographica, Section E'
_journal_year     2012
_journal_volume     68
_journal_issue     10
_journal_page_first     i76
_journal_page_last     i76
_journal_paper_category     QI
_journal_paper_doi     10.1107/S1600536812038512
_journal_coeditor_code     BR2209
_publ_contact_author_name     'James A Ibers'
_publ_contact_author_address
;
 Department of Chemistry
 Northwestern University
 2145 Sheridan Road
 Evanston,IL 60208, United States
;
_publ_contact_author_email     ibers@chem.northwestern.edu
_publ_contact_author_fax     '+1 847 491 2976'
_publ_contact_author_phone     '+1 847 491 5449 '
_publ_section_title
;
Caesium diuranium hexatelluride
;
loop_
    _publ_author_name
    _publ_author_footnote
    _publ_author_address
    'Mesbah, Adel' .
;
Department of Chemistry
Northwestern University
2145 Sheridan Road
Evanston, IL 60208, USA
;
    'Ibers, James A.' .
;
Department of Chemistry
Northwestern University
2145 Sheridan Road
Evanston, IL 60208, USA
;
_publ_section_synopsis     .
