# Supplementary material for: Caesium diuranium hexa­telluride
Source: Acta Crystallogr Sect E Struct Rep Online. 2012 Sep 19;68(Pt 10):i76. doi: 10.1107/S1600536812038512 (PMC3470122; doi:10.1107/S1600536812038512)
Supplement: Supplementary file 2 [file e-68-00i76-Isup2.hkl]

# 
# h,k,l, Fc-squared, Fo-squared, sigma(Fo-squared) and status flag 
# 
data_I
_shelx_title ' c in Cmcm' 
_shelx_refln_list_code          4 
_shelx_F_calc_maximum      753.03 
_exptl_crystal_F_000      1102.00 
_reflns_d_resolution_high  0.6963 
 
loop_ 
 _symmetry_equiv_pos_as_xyz 
 'x, y, z' 
 '-x, -y, z+1/2' 
 '-x, y, -z+1/2' 
 'x, -y, -z' 
 'x+1/2, y+1/2, z' 
 '-x+1/2, -y+1/2, z+1/2' 
 '-x+1/2, y+1/2, -z+1/2' 
 'x+1/2, -y+1/2, -z' 
 '-x, -y, -z' 
 'x, y, -z-1/2' 
 'x, -y, z-1/2' 
 '-x, y, z' 
 '-x+1/2, -y+1/2, -z' 
 'x+1/2, y+1/2, -z-1/2' 
 'x+1/2, -y+1/2, z-1/2' 
 '-x+1/2, y+1/2, z' 
 
_cell_length_a     4.2129 
_cell_length_b    25.6317 
_cell_length_c     6.0385 
_cell_angle_alpha  90.000 
_cell_angle_beta   90.000 
_cell_angle_gamma  90.000 
 
_shelx_F_squared_multiplier     1.000 
 
loop_ 
 _refln_index_h 
 _refln_index_k 
 _refln_index_l 
 _refln_F_squared_calc 
 _refln_F_squared_meas 
 _refln_F_squared_sigma 
 _refln_observed_status 
   2   0   0   567051.06   628599.12  10592.79 o 
   4   0   0   217793.80   230750.11   5976.68 o 
   1   1   0     1799.52     2560.72    109.58 o 
   3   1   0     3082.49     3378.61    258.02 o 
   5   1   0     1959.46     2155.03    476.37 o 
   2   2   0    52946.32    52753.86    604.79 o 
   4   2   0    31529.07    31930.72   1057.59 o 
   1   3   0     3616.82     3695.99     94.19 o 
   3   3   0     6494.89     6855.90    347.99 o 
   5   3   0     5155.25     5340.23    613.61 o 
   0   4   0    18236.26    19254.20    546.84 o 
   2   4   0    16080.90    15691.77    235.08 o 
   4   4   0    10900.21    10613.90    636.71 o 
   1   5   0   564905.19   593468.50   4975.58 o 
   3   5   0   236896.58   258437.58   2546.97 o 
   5   5   0    90836.80    89385.43   2213.83 o 
   0   6   0     8793.50     7704.74    289.85 o 
   2   6   0     3113.80     2934.84    105.74 o 
   4   6   0      610.27      407.15    477.48 o 
   1   7   0    74226.43    74688.01    691.11 o 
   3   7   0    49253.64    49037.96    759.06 o 
   5   7   0    24289.81    23491.83   1046.95 o 
   0   8   0    37353.05    38339.24    768.26 o 
   2   8   0    15687.62    15816.52    199.84 o 
   4   8   0     3236.46     3079.51    395.28 o 
   1   9   0    41229.26    41938.43    436.70 o 
   3   9   0    30841.95    30668.43    658.42 o 
   5   9   0    16106.13    15014.85   1236.98 o 
   0  10   0   146942.28   153901.22   1932.79 o 
   2  10   0    86191.99    93163.02    814.87 o 
   4  10   0    32527.18    33988.03   1052.88 o 
   1  11   0    47198.50    45249.92    483.01 o 
   3  11   0    18744.94    18527.89    475.56 o 
   5  11   0     7036.96     6052.54    964.28 o 
   0  12   0    21174.88    21508.55    484.34 o 
   2  12   0    20165.16    20461.66    314.02 o 
   4  12   0    13312.46    13795.26    763.47 o 
   1  13   0    76075.00    77242.11    723.74 o 
   3  13   0    31055.87    31139.12    734.90 o 
   5  13   0    10304.62    10324.12   1207.01 o 
   0  14   0    62346.09    63935.05   1020.49 o 
   2  14   0    54634.16    55011.89    603.71 o 
   4  14   0    34660.58    36577.48    863.75 o 
   1  15   0      136.56      410.00    104.05 o 
   3  15   0     1002.65     1045.44    142.06 o 
   5  15   0      986.46      683.32    698.46 o 
   0  16   0   123205.05   121272.02   1778.15 o 
   2  16   0    82364.39    82125.18    833.49 o 
   4  16   0    36110.69    35046.27    876.71 o 
   1  17   0      421.50      345.12    114.57 o 
   3  17   0      265.96      216.76    140.09 o 
   5  17   0      293.45     -134.61    733.59 o 
   0  18   0    66534.91    67701.88    991.18 o 
   2  18   0    42865.46    43717.32    569.95 o 
   4  18   0    16734.43    16699.15    919.85 o 
   1  19   0    52780.85    53672.10    627.28 o 
   3  19   0    42046.83    40606.34    660.23 o 
   5  19   0    23840.12    23949.32   1756.46 o 
   0  20   0    48452.88    52404.14    870.61 o 
   2  20   0    43756.43    45664.56    611.45 o 
   4  20   0    28782.56    29408.60    667.11 o 
   1  21   0   140481.84   140379.80   1279.48 o 
   3  21   0    79264.05    79477.53   1174.37 o 
   0  22   0    15310.54    15471.81    471.94 o 
   2  22   0     9845.21    10275.98    324.76 o 
   4  22   0     4150.89     3902.45    347.32 o 
   1  23   0    17259.36    18579.99    383.19 o 
   3  23   0     7782.80     7275.38    444.61 o 
   0  24   0    21412.26    21417.46    522.47 o 
   2  24   0    21101.28    20335.76    435.70 o 
   4  24   0    15883.71    16820.52    781.19 o 
   1  25   0    68035.97    71749.88    892.16 o 
   3  25   0    52953.96    53344.34   1003.29 o 
   0  26   0   108934.06   111456.48   1627.24 o 
   2  26   0    81974.01    83075.62   1081.84 o 
   4  26   0    43083.81    41667.62   1638.33 o 
   1  27   0    18749.96    19016.01    469.69 o 
   3  27   0    10375.62     8666.16    732.85 o 
   0  28   0      921.34     1029.13    264.01 o 
   2  28   0      353.17      340.48    203.34 o 
   1  29   0      707.62      744.40    180.98 o 
   3  29   0     1276.72      554.06    314.68 o 
   0  30   0    42760.25    45328.61   1026.95 o 
   2  30   0    39240.62    40353.27    811.20 o 
   1  31   0    34178.79    35635.48    651.45 o 
   3  31   0    20932.03    20683.66    906.17 o 
   0  32   0    12155.94    13235.98    683.45 o 
   2  32   0     8812.87     9183.34    440.35 o 
   1  33   0      964.11      786.86    220.20 o 
   0  34   0     8629.61     8946.54    697.51 o 
   2  34   0     6152.88     6425.17    495.44 o 
   1  35   0    14881.33    15334.15    735.15 o 
   0  36   0     1374.02     1102.38    392.40 o 
   1   1   1     7720.51     7055.13     98.14 o 
   3   1   1     4661.87     5237.45    171.97 o 
   5   1   1     2568.95     2934.75    355.60 o 
   0   2   1    30318.86    28605.88    435.65 o 
   2   2   1    19470.39    19215.80    175.65 o 
   4   2   1     9387.29    10013.82    332.45 o 
   1   3   1     2958.24     3218.53     67.78 o 
   3   3   1     1324.88     1658.12     87.45 o 
   5   3   1      497.78      417.23    273.86 o 
   0   4   1    40353.81    37969.88    475.97 o 
   2   4   1    26454.22    26130.79    213.53 o 
   4   4   1    12816.24    13316.24    379.82 o 
   1   5   1    62940.68    61819.40    368.02 o 
   3   5   1    30902.90    31909.62    322.18 o 
   5   5   1    13203.16    12591.81    865.38 o 
   0   6   1     1640.17     1749.17    131.37 o 
   2   6   1     1469.49     1557.81     50.10 o 
   4   6   1     1024.56      910.50    186.11 o 
   1   7   1   113348.60   111900.92    626.75 o 
   3   7   1    60879.74    62086.48    515.34 o 
   5   7   1    27629.39    26542.62   1093.60 o 
   0   8   1    31122.25    31034.72    312.57 o 
   2   8   1    21234.27    21067.30    183.29 o 
   4   8   1    10130.04    10038.52    469.84 o 
   1   9   1    70123.32    68463.44    439.99 o 
   3   9   1    37500.87    37636.07    310.84 o 
   5   9   1    16958.18    16823.78    756.94 o 
   0  10   1   135574.50   134451.77   1066.49 o 
   2  10   1    93285.03    92745.12    543.31 o 
   4  10   1    44537.64    44634.17    907.38 o 
   1  11   1     1330.80     1329.66     81.96 o 
   3  11   1      980.34     1079.24     99.78 o 
   5  11   1      542.32      524.71    438.38 o 
   0  12   1   141684.45   141487.36   1081.41 o 
   2  12   1   104210.77   103688.94    627.10 o 
   4  12   1    53773.29    53841.64   1201.74 o 
   1  13   1    25735.23    25907.68    250.07 o 
   3  13   1    16128.43    16650.26    263.41 o 
   5  13   1     7935.54     8277.12   1102.17 o 
   0  14   1    66627.75    66075.41    645.25 o 
   2  14   1    48094.68    47932.84    371.36 o 
   4  14   1    23788.72    23388.43    530.98 o 
   1  15   1    82895.55    83413.66    549.44 o 
   3  15   1    48957.23    49121.39    432.20 o 
   5  15   1    23211.53    23680.54   1148.37 o 
   0  16   1      794.40     1133.17    119.59 o 
   2  16   1      729.88      725.04     88.43 o 
   4  16   1      459.95      168.20    196.03 o 
   1  17   1    59103.62    58973.61    444.20 o 
   3  17   1    38666.83    38464.22    456.68 o 
   5  17   1    19530.55    21076.57   1148.83 o 
   0  18   1    11197.36    11724.65    269.34 o 
   2  18   1     9611.99     9392.64    183.47 o 
   4  18   1     6186.21     6413.40    246.92 o 
   1  19   1    18367.91    18639.94    249.63 o 
   3  19   1    10619.74    10377.26    226.89 o 
   5  19   1     4952.87     4027.01   1059.55 o 
   0  20   1    25576.43    27622.21    432.04 o 
   2  20   1    19692.86    20266.04    315.46 o 
   4  20   1    10797.11    11110.82    376.67 o 
   1  21   1      661.18      855.56    111.28 o 
   3  21   1      411.18      471.42    120.93 o 
   0  22   1     4923.29     6029.05    252.57 o 
   2  22   1     4439.85     4636.58    188.22 o 
   4  22   1     2991.39     2606.73    394.75 o 
   1  23   1     3959.95     4399.87    176.46 o 
   3  23   1     3438.03     3194.42    202.20 o 
   0  24   1      147.75      320.27    139.69 o 
   2  24   1      205.99      267.47    115.45 o 
   4  24   1      228.04      301.04    308.21 o 
   1  25   1     1560.40     1677.70    136.53 o 
   3  25   1      939.41      838.04    160.82 o 
   0  26   1     9032.07    10145.35    378.80 o 
   2  26   1     7077.75     7139.79    235.60 o 
   4  26   1     3988.76     4360.20    483.68 o 
   1  27   1     5007.71     5359.54    199.62 o 
   3  27   1     2977.04     2799.65    241.29 o 
   0  28   1     2835.19     3189.41    255.23 o 
   2  28   1     2751.56     2569.28    173.21 o 
   1  29   1    14323.63    14783.64    297.50 o 
   3  29   1    11125.85     9902.26    703.55 o 
   0  30   1      500.36      266.08    185.62 o 
   2  30   1      540.86      577.29    160.14 o 
   1  31   1    19336.14    20460.82    343.99 o 
   3  31   1    13161.41    13189.26   1078.97 o 
   0  32   1    18064.25    18739.29    535.91 o 
   2  32   1    14627.38    14600.92    465.42 o 
   1  33   1     3133.49     2879.31    198.92 o 
   0  34   1    24087.54    23053.77    664.55 o 
   2  34   1    21410.41    20686.33    472.73 o 
   1  35   1      860.70      837.30    162.40 o 
   0  36   1    19818.82    20785.12    739.17 o 
   0   0   2    37903.18    32908.42    533.62 o 
   2   0   2    19903.79    17629.65    218.44 o 
   4   0   2     6965.20     6956.33    472.50 o 
   1   1   2   185606.25   189442.66   1023.16 o 
   3   1   2    78580.78    82277.59    584.85 o 
   5   1   2    29171.20    31009.74   1059.18 o 
   0   2   2    92329.44    90464.40    715.86 o 
   2   2   2    73502.31    71779.89    390.38 o 
   4   2   2    42689.33    42915.84    707.57 o 
   1   3   2   179106.00   174853.39    869.40 o 
   3   3   2   112080.78   110443.11    803.89 o 
   5   3   2    54238.05    56445.65   1131.78 o 
   0   4   2   270368.16   268923.00   1722.99 o 
   2   4   2   160309.28   167087.28    847.40 o 
   4   4   2    61169.57    64271.38   1009.82 o 
   1   5   2    17768.04    15720.32    141.59 o 
   3   5   2     5929.61     5938.07    195.48 o 
   5   5   2     2243.14     2146.96    335.82 o 
   0   6   2    75676.01    72095.23    569.55 o 
   2   6   2    43315.57    44752.39    307.13 o 
   4   6   2    15878.01    17014.65    477.00 o 
   1   7   2      243.19      188.71     55.39 o 
   3   7   2     1491.96     1801.55    111.02 o 
   5   7   2     1491.49     1338.19    298.25 o 
   0   8   2   153196.08   148319.42    994.17 o 
   2   8   2   122074.46   119536.57    721.12 o 
   4   8   2    69346.30    70131.91   1060.80 o 
   1   9   2   118571.42   120566.06    616.18 o 
   3   9   2    51934.98    54876.20    487.52 o 
   5   9   2    18636.14    18696.84    773.30 o 
   0  10   2     2625.21     2608.78    110.19 o 
   2  10   2      802.04      758.89     74.09 o 
   4  10   2      187.12      587.45    231.82 o 
   1  11   2     8176.69     8076.19    116.25 o 
   3  11   2     2706.72     3026.63    126.77 o 
   5  11   2     1045.17      948.20    353.90 o 
   0  12   2    87057.12    82493.50    613.64 o 
   2  12   2    54984.45    53922.00    415.62 o 
   4  12   2    21507.98    20991.87    499.23 o 
   1  13   2    63160.60    61646.74    407.32 o 
   3  13   2    47050.23    45505.66    424.26 o 
   5  13   2    25045.82    25200.92    921.10 o 
   0  14   2    12111.15    12615.09    207.80 o 
   2  14   2     5949.44     6561.62    155.89 o 
   4  14   2     1295.75     1291.44    226.22 o 
   1  15   2      399.45      542.83     80.80 o 
   3  15   2     1254.74     1378.41    111.53 o 
   5  15   2     1106.67     1574.17    429.58 o 
   0  16   2      689.11      378.99    102.40 o 
   2  16   2      576.88      661.16     91.79 o 
   4  16   2      636.80      610.63    154.78 o 
   1  17   2   198164.95   194738.20   1160.30 o 
   3  17   2   110030.79   107093.58    875.29 o 
   5  17   2    49311.48    47180.34   1912.70 o 
   0  18   2    15209.42    15892.68    299.21 o 
   2  18   2    15217.50    14137.96    226.93 o 
   4  18   2    11243.19    10288.84    362.72 o 
   1  19   2    16614.85    17874.10    248.69 o 
   3  19   2    15558.24    15842.60    286.44 o 
   0  20   2      192.54      424.06    128.87 o 
   2  20   2      660.34      638.25    103.46 o 
   4  20   2     1192.08     1486.07    217.48 o 
   1  21   2      397.66      349.06    103.27 o 
   3  21   2      687.13      297.73    129.48 o 
   0  22   2   209294.70   213055.66   1794.63 o 
   2  22   2   158366.22   153616.23   1134.40 o 
   4  22   2    83374.57    77564.39   1507.38 o 
   1  23   2      732.69      872.53    127.63 o 
   3  23   2     1371.83     1235.48    151.33 o 
   0  24   2    58274.72    63424.96    895.45 o 
   2  24   2    52614.98    53611.52    529.19 o 
   4  24   2    35685.23    36911.69   1295.37 o 
   1  25   2      932.30     1016.52    137.28 o 
   3  25   2      233.75      236.23    157.99 o 
   0  26   2       77.87      -27.26    177.73 o 
   2  26   2      185.96      142.32    122.94 o 
   4  26   2      373.56      422.25    447.03 o 
   1  27   2    93952.41    95069.06    918.83 o 
   3  27   2    59637.45    58065.75   1103.28 o 
   0  28   2     2491.10     2429.94    335.82 o 
   2  28   2     1379.19     1673.86    171.74 o 
   1  29   2    49530.53    53742.25    571.76 o 
   3  29   2    39708.98    40392.42    624.26 o 
   0  30   2     5071.54     4887.03    336.62 o 
   2  30   2     3277.39     3348.09    225.94 o 
   1  31   2      235.04      459.55    149.97 o 
   0  32   2    18206.59    18635.79    593.20 o 
   2  32   2    13819.60    14303.09    420.56 o 
   1  33   2    10675.70    10554.61    361.68 o 
   0  34   2    17151.02    16558.36    859.68 o 
   1  35   2     4948.38     4588.33    291.10 o 
   1   1   3     7408.79     7201.96    113.37 o 
   3   1   3     4838.32     5389.47    126.38 o 
   5   1   3     2665.21     2445.98    334.90 o 
   0   2   3    14521.45    13899.48    179.36 o 
   2   2   3    10880.55    11019.20    164.08 o 
   4   2   3     6002.10     6003.09    389.26 o 
   1   3   3     3175.42     3610.59     98.55 o 
   3   3   3     1741.88     2000.20     95.66 o 
   5   3   3      731.26      551.25    272.23 o 
   0   4   3    27570.50    27020.02    277.93 o 
   2   4   3    20382.92    20768.24    215.87 o 
   4   4   3    11011.14    11465.76    459.50 o 
   1   5   3    44748.44    42765.89    285.63 o 
   3   5   3    25649.24    25674.09    259.60 o 
   5   5   3    11794.50    12848.64    618.10 o 
   0   6   3     2665.05     2949.92    117.09 o 
   2   6   3     2209.52     2306.66     95.48 o 
   4   6   3     1460.86     1176.88    255.41 o 
   1   7   3    69958.21    67882.09    401.15 o 
   3   7   3    42841.34    41924.89    369.81 o 
   5   7   3    20830.82    22837.05    717.93 o 
   0   8   3    23101.85    22526.61    254.45 o 
   2   8   3    17468.49    17412.03    209.96 o 
   4   8   3     9067.86    10015.44    324.25 o 
   1   9   3    47499.74    46010.03    305.05 o 
   3   9   3    28546.41    28170.62    299.24 o 
   5   9   3    13742.33    13897.11    715.86 o 
   0  10   3   101160.08    97132.86    680.02 o 
   2  10   3    75679.85    75179.09    533.56 o 
   4  10   3    39286.77    38392.29    798.86 o 
   1  11   3     2200.81     2301.69     87.30 o 
   3  11   3     1572.03     1681.46    117.91 o 
   5  11   3      837.26      642.10    544.92 o 
   0  12   3    95654.67    93889.32    677.09 o 
   2  12   3    74881.71    74855.04    589.71 o 
   4  12   3    41500.09    41603.03    957.19 o 
   1  13   3    19409.73    19337.60    203.64 o 
   3  13   3    13004.79    12838.83    294.34 o 
   5  13   3     6693.90     6909.54    610.34 o 
   0  14   3    44274.98    43779.56    405.64 o 
   2  14   3    33721.55    33124.49    362.21 o 
   4  14   3    17902.78    18257.43    413.84 o 
   1  15   3    68881.00    67934.23    457.39 o 
   3  15   3    43443.37    41811.05    458.98 o 
   5  15   3    21588.66    18222.50   1351.70 o 
   0  16   3     1330.49     1308.70    110.36 o 
   2  16   3     1153.29     1102.35    117.70 o 
   4  16   3      712.97      497.72    171.11 o 
   1  17   3    44609.08    43907.15    364.88 o 
   3  17   3    30540.48    29631.17    392.98 o 
   0  18   3     8049.25     8148.31    232.02 o 
   2  18   3     7088.51     6525.14    236.73 o 
   4  18   3     4688.00     4587.16    270.00 o 
   1  19   3    11458.90    11782.52    229.51 o 
   3  19   3     6977.08     6745.60    234.39 o 
   0  20   3    23053.67    22770.06    442.84 o 
   2  20   3    18282.66    17336.80    305.01 o 
   4  20   3    10418.84     9454.68    628.51 o 
   1  21   3      372.26      342.63    111.54 o 
   3  21   3      258.44      257.27    131.18 o 
   0  22   3     4434.62     4694.34    265.33 o 
   2  22   3     3985.29     4141.23    193.85 o 
   4  22   3     2692.44     1950.66    362.26 o 
   1  23   3     2620.05     2389.69    159.39 o 
   3  23   3     2299.52     2222.78    180.11 o 
   0  24   3      464.10      442.43    185.18 o 
   2  24   3      501.16      261.49    130.21 o 
   4  24   3      420.65      154.22    392.85 o 
   1  25   3     1695.19     1997.52    162.00 o 
   3  25   3     1061.84     1068.51    180.84 o 
   0  26   3     7166.72     8605.16    391.33 o 
   2  26   3     5721.68     5580.37    240.19 o 
   1  27   3     3252.22     3798.52    219.63 o 
   3  27   3     2007.57     2127.07    241.86 o 
   0  28   3     1780.60     1552.24    247.26 o 
   2  28   3     1733.57     1572.49    202.47 o 
   1  29   3    13694.15    13490.34    348.74 o 
   3  29   3    10631.01     9834.17    548.12 o 
   0  30   3      387.07      587.93    279.49 o 
   2  30   3      415.41      336.25    179.21 o 
   1  31   3    16701.58    17485.96    448.06 o 
   0  32   3    13187.73    13203.92    620.03 o 
   2  32   3    10833.17     9834.33    460.76 o 
   1  33   3     2111.00     2093.12    225.93 o 
   0  34   3    21640.57    21877.32   1064.24 o 
   0   0   4   393120.69   409578.28   3449.44 o 
   2   0   4   283277.25   301405.50   2483.86 o 
   4   0   4   137276.78   146461.56   2200.28 o 
   1   1   4     1355.95     1581.10     79.39 o 
   3   1   4     1885.55     2009.33    104.81 o 
   5   1   4     1260.75     1226.39    364.89 o 
   0   2   4    36067.21    35875.14    346.80 o 
   2   2   4    32519.74    31165.61    318.05 o 
   4   2   4    21540.12    22324.94    401.77 o 
   1   3   4     4339.86     4720.20    116.68 o 
   3   3   4     5398.12     5279.57    151.93 o 
   5   3   4     3943.10     5064.46    499.79 o 
   0   4   4     9439.40     9216.55    182.77 o 
   2   4   4     9474.69     9189.31    178.94 o 
   4   4   4     6783.13     7140.48    270.98 o 
   1   5   4   243454.58   249736.17   1255.92 o 
   3   5   4   136637.83   140740.66    923.97 o 
   5   5   4    61637.08    66489.62   3273.98 o 
   0   6   4     2828.35     2512.19    118.87 o 
   2   6   4     1381.72     1475.57    102.32 o 
   4   6   4      463.53      795.64    160.69 o 
   1   7   4    41269.44    41330.86    311.40 o 
   3   7   4    31121.53    30619.36    328.80 o 
   5   7   4    16899.40    17450.90    752.48 o 
   0   8   4    11068.21    11268.17    200.07 o 
   2   8   4     6035.03     6343.06    168.95 o 
   4   8   4     1690.43     1753.26    188.52 o 
   1   9   4    23992.17    23403.31    229.38 o 
   3   9   4    19344.02    18915.62    284.86 o 
   5   9   4    10829.86    11547.85    912.39 o 
   0  10   4    63727.00    66250.42    558.52 o 
   2  10   4    44529.74    46034.79    444.04 o 
   4  10   4    20592.29    21123.69    389.00 o 
   1  11   4    21629.23    20922.07    222.71 o 
   3  11   4    11069.53    10685.57    233.05 o 
   0  12   4    13246.54    13108.42    231.48 o 
   2  12   4    12601.29    11957.94    241.79 o 
   4  12   4     8710.55     8582.26    279.97 o 
   1  13   4    34279.39    33617.29    297.90 o 
   3  13   4    16787.25    16482.74    286.86 o 
   0  14   4    38936.30    38020.38    452.76 o 
   2  14   4    35169.90    34203.44    390.38 o 
   4  14   4    23461.84    22131.39    415.95 o 
   1  15   4      393.91      488.41     91.19 o 
   3  15   4      866.97      793.22    127.49 o 
   0  16   4    63395.13    61229.41    599.64 o 
   2  16   4    46721.33    45064.57    616.92 o 
   4  16   4    23630.81    23370.27    566.99 o 
   1  17   4      234.68      129.94     87.42 o 
   3  17   4      199.48      166.66    117.79 o 
   0  18   4    32768.27    31975.30    497.31 o 
   2  18   4    23009.46    21988.30    348.72 o 
   4  18   4    10757.03     9681.40    392.40 o 
   1  19   4    36390.01    35305.32    379.55 o 
   3  19   4    29246.61    26080.77    410.99 o 
   0  20   4    32812.99    34388.62    510.27 o 
   2  20   4    29720.62    28643.73    493.13 o 
   4  20   4    20288.60    19873.31    532.95 o 
   1  21   4    81086.88    78773.26    632.42 o 
   3  21   4    50650.69    47579.12    651.39 o 
   0  22   4     8920.07     9201.21    353.58 o 
   2  22   4     6295.92     5980.48    253.29 o 
   1  23   4     8997.22     9289.59    262.29 o 
   3  23   4     4687.07     3824.27    248.60 o 
   0  24   4    16733.31    16822.54    504.93 o 
   2  24   4    15945.50    14015.07    325.30 o 
   1  25   4    47127.72    48296.20    761.56 o 
   3  25   4    37168.98    35907.27    606.97 o 
   0  26   4    65849.47    67169.55   1103.91 o 
   2  26   4    52087.73    50771.55    802.27 o 
   1  27   4    11765.79    11903.27    366.81 o 
   3  27   4     7182.63     6772.98    419.33 o 
   0  28   4      341.54      561.07    325.22 o 
   2  28   4      147.93      283.51    174.92 o 
   1  29   4      922.21      640.47    193.40 o 
   0  30   4    30935.12    32387.08   1041.55 o 
   2  30   4    28189.76    28105.69    645.68 o 
   1  31   4    21691.55    21663.67    491.59 o 
   0  32   4     7554.69     6981.75    729.23 o 
   1   1   5     2707.94     2882.76    116.13 o 
   3   1   5     2105.08     2146.66    146.52 o 
   0   2   5    13479.68    14134.15    237.95 o 
   2   2   5    10977.86    11489.31    224.93 o 
   4   2   5     6488.23     7012.69    225.24 o 
   1   3   5      479.96      755.10     83.28 o 
   3   3   5      300.32      282.85     96.40 o 
   0   4   5    14106.59    13210.29    242.11 o 
   2   4   5    11533.13    11348.00    229.75 o 
   4   4   5     6918.54     6838.02    226.51 o 
   1   5   5    21805.45    22473.13    242.64 o 
   3   5   5    14233.86    14141.21    240.79 o 
   0   6   5      464.61      463.06    106.52 o 
   2   6   5      458.76      667.65    101.21 o 
   4   6   5      376.98      428.72    135.14 o 
   1   7   5    50777.22    52020.21    413.77 o 
   3   7   5    34404.79    34419.02    380.95 o 
   0   8   5    10724.18    10475.14    261.69 o 
   2   8   5     8703.78     8792.83    221.85 o 
   4   8   5     5078.84     4987.38    228.79 o 
   1   9   5    29802.96    29114.22    311.46 o 
   3   9   5    19919.55    19691.37    302.90 o 
   0  10   5    49506.54    50941.92    589.56 o 
   2  10   5    39756.86    39473.14    434.34 o 
   4  10   5    22986.15    23686.97    544.17 o 
   1  11   5      255.19      321.90     90.34 o 
   3  11   5      230.09      220.65    114.95 o 
   0  12   5    65623.07    64214.23    805.36 o 
   2  12   5    54051.12    52412.29    700.97 o 
   4  12   5    32427.03    31812.42    725.95 o 
   1  13   5    12241.00    12503.59    217.50 o 
   3  13   5     8751.15     8655.97    297.92 o 
   0  14   5    31301.09    29494.06    522.72 o 
   2  14   5    25199.43    24453.09    368.43 o 
   4  14   5    14687.34    15369.94    631.96 o 
   1  15   5    34809.19    34990.30    361.60 o 
   3  15   5    23770.84    23524.29    376.53 o 
   0  16   5      172.36      161.87    149.28 o 
   2  16   5      168.55      199.26    153.41 o 
   4  16   5      133.71      146.90    163.67 o 
   1  17   5    30869.33    31116.78    351.69 o 
   3  17   5    22214.99    20884.39    427.36 o 
   0  18   5     7000.01     7202.01    308.97 o 
   2  18   5     6145.91     5478.61    247.35 o 
   1  19   5    10303.78    10481.71    237.20 o 
   3  19   5     6888.85     6370.18    392.99 o 
   0  20   5    10930.26    11121.53    369.18 o 
   2  20   5     8980.34     9169.00    318.36 o 
   1  21   5      495.36      445.98    126.83 o 
   3  21   5      334.51      263.91    174.60 o 
   0  22   5     2779.35     2961.31    248.18 o 
   2  22   5     2504.55     2213.11    219.49 o 
   1  23   5     3270.02     3261.34    192.37 o 
   3  23   5     2634.65     2060.77    245.72 o 
   0  24   5       54.50      201.90    260.37 o 
   2  24   5       60.56      150.71    171.78 o 
   1  25   5      572.58      426.64    167.77 o 
   0  26   5     4781.53     4649.05    568.17 o 
   2  26   5     3924.38     3490.16    254.37 o 
   1  27   5     3056.95     3149.63    251.48 o 
   0  28   5     2536.37     2547.87    455.56 o 
   1  29   5     7855.41     8427.10    414.52 o 
   0  30   5      490.80      566.87    557.03 o 
   0   0   6     9995.12     8719.71    902.25 o 
   2   0   6     7326.38     6406.01    322.03 o 
   4   0   6     3821.02     3857.96    444.69 o 
   1   1   6    46153.08    46929.64    499.56 o 
   3   1   6    27985.17    27803.96    356.01 o 
   0   2   6    34685.64    33810.73    604.23 o 
   2   2   6    30811.69    29274.94    375.55 o 
   4   2   6    20504.38    20256.21    424.73 o 
   1   3   6    64044.30    62944.45    601.42 o 
   3   3   6    47852.39    45090.34    480.89 o 
   0   4   6    62978.59    64347.76    815.66 o 
   2   4   6    47783.17    48666.82    499.44 o 
   4   4   6    25407.76    26002.46    530.02 o 
   1   5   6     5075.43     4995.23    208.77 o 
   3   5   6     2822.46     2641.44    186.04 o 
   0   6   6    17781.99    17481.57    471.51 o 
   2   6   6    13150.28    13845.43    260.75 o 
   4   6   6     6728.72     7019.99    275.73 o 
   1   7   6      935.70     1094.34    130.23 o 
   3   7   6     1225.38     1107.77    127.75 o 
   0   8   6    56106.23    54826.63    750.95 o 
   2   8   6    49018.14    46888.98    501.94 o 
   4   8   6    31891.30    33167.98   1150.28 o 
   1   9   6    30334.46    30996.43    404.71 o 
   3   9   6    18030.19    17676.58    359.85 o 
   0  10   6      456.77      756.14    184.14 o 
   2  10   6      257.29      566.25    122.61 o 
   4  10   6      132.31      312.73    171.13 o 
   1  11   6     2163.66     2503.60    164.41 o 
   3  11   6     1148.97     1574.55    172.52 o 
   0  12   6    22834.20    23251.36    488.71 o 
   2  12   6    17164.58    16956.69    311.33 o 
   1  13   6    26688.08    25447.56    379.34 o 
   3  13   6    20963.48    19307.95    610.52 o 
   0  14   6     1906.62     1794.95    223.27 o 
   2  14   6     1175.13     1085.93    142.85 o 
   1  15   6      662.94      592.04    141.76 o 
   3  15   6      845.44      782.72    174.40 o 
   0  16   6      412.22      504.62    177.19 o 
   2  16   6      415.71      380.22    149.40 o 
   1  17   6    69491.00    68529.38    810.81 o 
   3  17   6    46493.45    45661.52    858.66 o 
   0  18   6     7802.27     7870.50    344.86 o 
   2  18   6     7382.28     6315.39    283.20 o 
   1  19   6    10146.91    10183.81    378.57 o 
   3  19   6     8647.72     8254.35    400.18 o 
   0  20   6      688.57      423.93    227.32 o 
   2  20   6      846.14      876.02    196.33 o 
   1  21   6      321.66      559.95    205.82 o 
   0  22   6    81654.66    79416.18   1258.36 o 
   2  22   6    67232.45    65235.32   1010.39 o 
   1  23   6      696.76      769.36    221.18 o 
   0  24   6    30427.13    31855.15    781.18 o 
   1  25   6      171.02      206.02    215.85 o 
   0  26   6       94.50      199.00    307.84 o 
   1   1   7     3200.31     3746.72    257.56 o 
   3   1   7     2386.76     2611.32    194.18 o 
   0   2   7     3508.10     3864.12    294.70 o 
   2   2   7     3012.55     3379.91    205.92 o 
   1   3   7     1301.40     1064.92    158.39 o 
   3   3   7      930.00      845.88    160.74 o 
   0   4   7     8783.83     9527.61    500.63 o 
   2   4   7     7439.80     8146.75    290.57 o 
   1   5   7    14052.19    14229.67    321.04 o 
   3   5   7    10011.03    10035.25    524.57 o 
   0   6   7     1566.00     2229.49    230.84 o 
   2   6   7     1367.72     1133.54    169.72 o 
   1   7   7    20250.59    20819.01    379.18 o 
   3   7   7    14797.54    14461.06    359.06 o 
   0   8   7     7666.01     8303.94    374.60 o 
   2   8   7     6499.47     6698.19    410.43 o 
   1   9   7    14652.51    15519.45    353.80 o 
   3   9   7    10542.31    10922.50    335.64 o 
   0  10   7    33206.27    34615.29    639.03 o 
   2  10   7    27913.94    27673.81    532.50 o 
   1  11   7     1321.37     1730.31    198.47 o 
   3  11   7     1000.16      874.62    182.55 o 
   0  12   7    30246.92    31183.70    848.34 o 
   2  12   7    25864.96    26061.39    459.91 o 
   1  13   7     7033.85     7722.29    396.66 o 
   0  14   7    13211.73    14063.01    497.97 o 
   2  14   7    11128.21    10792.91    351.61 o 
   1  15   7    25912.53    26748.03    670.32 o 
   0  16   7      849.61      882.23    309.21 o 
   2  16   7      759.49      872.37    180.86 o 
   1  17   7    16494.12    16727.86    789.91 o 
   0  18   7     3112.57     2775.66    369.21 o 
   2  18   7     2754.52     2715.61    453.59 o 
   1  19   7     3247.68     4077.36    436.92 o 
   0  20   7     9464.94     8458.13    546.64 o 
   0   0   8    87986.83    94147.10   4027.50 o 
   2   0   8    73433.35    78469.17   1210.16 o 
   1   1   8      597.52      688.56    310.40 o 
   0   2   8    13215.84    13692.61    659.84 o 
   2   2   8    11932.75    12517.10    407.36 o 
   1   3   8     3158.12     3836.90    752.97 o 
   0   4   8     3027.03     2640.30    430.50 o 
   2   4   8     2846.00     2588.20    246.32 o 
   1   5   8    57011.20    62865.25   1690.54 o 
   0   6   8      481.62      502.91    361.31 o 
   2   6   8      355.77      170.06    180.43 o 
   1   7   8    13646.70    14224.67    823.84 o 
   0   8   8     1146.92     1536.04    503.91 o 
   1   9   8     7661.18     7105.04    534.47 o 
   0  10   8    13656.67    14632.39    778.44 o 
   1  11   8     4741.86     5860.84    500.51 o 
   0  12   8     4607.24     5411.51    568.42 o 
   0  14   8    13567.17    14719.89   2223.34 o 
                                                 
